# Supplementary material for: Identification of Intervention Opportunities through Assessment of the Appropriateness of Antibiotic Prescribing in Surgical Patients in a UK Hospital Using a National Audit Tool: A Single Centre Retrospective Audit
Source: Antibiotics (Basel). 2022 Nov 8;11(11):1575. doi: 10.3390/antibiotics11111575 (PMC9686826; doi:10.3390/antibiotics11111575)
Supplement: Supplementary file 1 [file antibiotics-11-01575-s001.zip]

Archive with 2 entries (2 files):
- File S2-Antibiotic Appropriateness Survey Instrument V9.pdf
- Supplementary material file S1 - PHE Pilot Briefing Document-converted.pdf
